# Supplementary material for: What are the outcomes of marine site protection on poverty of coastal communities in Southeast Asia? A systematic review protocol
Source: Environ Evid. 2022 Feb 4;11:2. doi: 10.1186/s13750-022-00255-1 (PMC11378847; doi:10.1186/s13750-022-00255-1)
Supplement: Supplementary file 5 — Additional file 5: Data extraction sheet. [file 13750_2022_255_MOESM5_ESM.xlsx]

## Sheet: Data gathering Syikin
Study ID	Citation	Source	Name of reviewer	Date of review	Publication type	Hyperlink	Downloaded File	Country	longitude	latitude	Coordinate Notes (multiple sites)	Data type for the data being extracted in the row	Method used	Date of data collection	Population type (intervention)	Age Category	Ethnicity	Variables	Intervention	Description of Intervention	Comparator	Description of Comparator	Type of Governance	Further details about governance	Description of outcome measure	Intervention Sample size	Intervention Mean	Intervention SD or Range	Intervention outcome description	Compartor Sample size	Comparator Mean	Comparator SD or Range	Compartor outcome description	Location of data in paper	General Summary	Notes
Coding for data extraction	APA style reference				Peer-reviewed published literature, Grey literature organisational report, Thesis, Conference abstract, Grey lit newsletter/blog, other (specify in notes)		File Name	Within 11 countries of SEA	Gathered from Google Earth if not in report, using a pin on a location which is described in the study. If multiple sites where data is not separatred in the paper, choose a midpoint and add note in Coordinates notes column	Gathered from Google Earth if not in report, using a pin on a location which is described in the study. If multiple sites where data is not separatred in the paper, choose a midpoint and add note in Coordinates notes column	Put the specific study areaAdd any notes, e.g. if there were mulitple sites etc.	• Quantitative • Qualitative • Quantitative and Qualitative	eg. interview, survey						Ia. Strict nature reserve Ib. Wilderness area II. National park III. Natural monument or feature IV. Habitat / species management area V. Protected seascape VI. Protected areas with sustainable use of natural resources		T if a temporal comparator is present, S if a spatial comparator is present, N if no comparator present, there is doubt or it is unclear, use "unclear"		• Governance by government • Shared governance • Private governance • Governance by indigenous peoples and local communities

## Sheet: Inclusion Criteria
Relevant population	Individuals, households or communities, living or working within coastal areas in the Philippines.
	“Coastal areas” is defined here as those adjacent to and heavily dependent on or impacted by the sea, in economic, socio-cultural or ecological terms.
	Studies must clearly state a focus on the relevant population.
Relevant intervention	Establishment, adoption, or implementation of Marine Protected Areas.
	We define “MPA” according to the World Conservation Union (IUCN 1994) as any area of intertidal or subtidal terrain, together with its overlying water and associated flora, fauna, historical and cultural features, which has been reserved by law or other effective means to protect part or all of the enclosed environment.
	Classifications of interventions are based upon the International Union for Conservation of Nature (IUCN) typology of protected areas [30].
	Categories	Definition
	Ia. Strict nature reserve	Strictly protected for biodiversity and also possibly geological/ geomorphological features, where human visitation, use and impacts are controlled and limited to ensure protection of the conservation values
	Ib. Wilderness area	Usually large unmodified or slightly modified areas, retaining their natural character and influence, without permanent or significant human habitation, protected and managed to preserve their natural condition
	II. National park	Large natural or near-natural areas protecting large-scale ecological processes with characteristic species and ecosystems, which also have environmentally and culturally compatible spiritual, scientific, educational, recreational and visitor opportunities
	III. Natural monument or feature	Areas set aside to protect a specific natural monument, which can be a landform, sea mount, marine cavern, geological feature such as a cave, or a living feature such as an ancient grove
	IV. Habitat / species management area	Areas to protect particular species or habitats, where management reflects this priority. Many will need regular, active interventions to meet the needs of particular species or habitats, but this is not a requirement of the category
	V. Protected seascape	Where the interaction of people and nature over time has produced a distinct character with significant ecological, biological, cultural and scenic value: and where safeguarding the integrity of this interaction is vital to protecting and sustaining the area and its associated nature conservation and other values
	VI. Protected areas with sustainable use of natural resources:	Areas which conserve ecosystems, together with associated cultural values and traditional natural resource management systems. Generally large, mainly in a natural condition, with a proportion under sustainable natural resource management and where low-level non-industrial natural resource use compatible with nature conservation is seen as one of the main aims
Site protection	Actions taken to establish, expand and maintain legally protected areas for conservation.
	Site establishment/expansion national parks, marine protected areas, legal designation of wild/scenic area, tribally-owned hunting grounds	Establishing or expanding protected areas, parks, or reserves.
	Spatial site protection fencing off areas, signing the area	Actions that define/maintain a protected area and do not require a permanent human involvement.
	Human site protection training rangers to protect site, deploying patrols	Actions that define/maintain a protected area and require permanent human involvement.
Relevant comparator	Absence of intervention between sites, and/or over time, or comparison with another intervention.
	Studies both with and without comparators are eligible.
Relevant outcome	Marine resource governance and empowerment.
	Structures and processes for decision making including both formal and informal rules; includes participation and control in decision making, accountability, justice, transparency of governance.
	d
	Classifications of outcome are based upon the International Union for Conservation of Nature (IUCN) typology of governance types [31].
	Categories	Definition
	Governance by government	Federal or national ministry/agency in charge; sub-national ministry/agency in charge; government-delegated management (e.g. to NGO)
	Shared governance	Collaborative management (various degrees of influence); joint management (pluralist management board; transboundary management (various levels across international borders)
	Private governance	By individual owner; by non-profit organisations (NGOs, universities, cooperatives); by for-profit organisations (individuals or corporate)
	Governance by indigenous peoples and local communities	Indigenous peoples’ conserved areas and territories; community conserved areas – declared and run by local communities
Relevant types of study design	Primary research study measuring effects of a program, activity or policy using observational or experimental data collected for the study.
	Quantitative studies will be eligible. Where studies contain qualitative and quantitative data, and quantitative data is provided separately to the qualitative data, these studies will be eligible.
	Systematic reviews and other reviews of evidence are not eligible.
	Theoretical articles, commentaries, editorials are not eligible.

## Sheet: Critical Appraisal
Reviewer:	Date:
Author:	Study ID
		Yes	Partly	No	Unclear	Not applicable
1. Were the study sites/populations included in any comparisons similar at baseline in all aspects apart from the intervention?
2. Was the intervention applied in the same way across study sites/populations?
3. Did the study include a “before” measure and “comparison” site or population? *
4. Were the outcomes measured in a standardised and reliable way?
5. Were the measurements of the outcomes provided for all study sites/populations? If not, was there any detailed explanation provided as to why not?
6. Were there any external/confounding factors that may have affected the outcome?
7. Was appropriate statistical analysis used by the authors?
Overall appraisal: High validity □	Moderate validity □	Low validity □ Unclear □

## Sheet: Dropdowns
Yes		Good
Mostly		Moderate
Partly		Low
No		Unclear
Unclear
Not applicable
